# Supplementary material for: Prediction model and technical and tactical decision analysis of women’s badminton singles based on machine learning
Source: PLoS One. 2024 Nov 14;19(11):e0312801. doi: 10.1371/journal.pone.0312801 (PMC11563442; doi:10.1371/journal.pone.0312801)
Supplement: S1 Raw data — (XLSX) [file pone.0312801.s001.xlsx]

## Sheet: Sheet1
Number of Shots	Cause	Forced Area	3rd Last Shot Location	3rd Last Shot Technique	Penultimate Shot Location	Penultimate Shot Technique	Last Shot Location	Last Shot Technique	Scoring Outcome
7	An Se-young forced an error with a push shot against Akane Yamaguchi	unforced error	2	g	4	i	5	i	yes
33	An Se-young forced an error with a push shot against Chen's lift that went out	forced error	9	a	7	a	1	d	yes
20	An Se-young lost the point on a drop shot	Area 1	3	m	9	b	3	m	no
14	An Se-young scored by blocking a smash into the opposite side	Area 4	2	m	3	e	8	c	yes
18	An Se-young scored by defending against a smash	Area 2	3	m	1	m	5	h	yes
7	An Se-young scored with a block at the net	Area 7	1	d	8	b	5	i	yes
19	An Se-young scored with a clear	Area 7	3	m	1	m	7	a	yes
14	An Se-young scored with a clear	Area 9	9	h	3	m	8	a	yes
11	An Se-young scored with a clear	Area 8	1	m	6	i	9	a	yes
11	An Se-young scored with a clear	forced error	3	e	9	c	3	d	yes
10	An Se-young scored with a clear	Area 8	5	h	3	d	8	c	yes
18	An Se-young scored with a clear	Area 4	2	g	7	c	9	c	yes
10	An Se-young scored with a clear	Area 7	9	a	7	b	1	m	yes
4	An Se-young scored with a cross-court drop smash followed by a net kill	Area 5	9	c	2	k			yes
24	An Se-young scored with a cross-court net kill after a smash	Area 1	1	g	9	a	1	e	yes
8	An Se-young scored with a cross-court net shot	Area 1	2	m	2	m	1	e	yes
7	An Se-young scored with a deceptive push shot	Area 7	6	m	6	h	3	f	yes
6	An Se-young scored with a delayed net kill	Area 9	5	m	9	c	3	k	yes
10	An Se-young scored with a drive shot	Area 8	6	h	6	h	6	i	yes
14	An Se-young scored with a drive shot	Area 7	2	m	3	m	7	a	yes
30	An Se-young scored with a drive shot	Area 7	3	m	3	g	7	a	yes
3	An Se-young scored with a drive shot	forced error	9	j	5	m			yes
32	An Se-young scored with a drive shot	Area 1	8	b	7	b	9	b	yes
11	An Se-young scored with a drive shot	Area 9	9	a	3	m	4	c	yes
8	An Se-young scored with a drive shot	Area 7	7	b	1	g	7	c	yes
12	An Se-young scored with a drive shot	Area 6	7	c	1	f	7	c	yes
9	An Se-young scored with a drive shot	Area 7	5	g	8	c	1	f	yes
8	An Se-young scored with a drop shot	Area 1	5	m	6	m	9	b	yes
18	An Se-young scored with a drop shot	Area 1	4	g	8	b	9	b	yes
3	An Se-young scored with a drop shot	Area 1	5	j	9	b			yes
19	An Se-young scored with a drop shot	Area 1	9	b	3	f	7	b	yes
18	An Se-young scored with a drop shot	Area 1	1	e	3	e	9	b	yes
10	An Se-young scored with a drop shot	Area 1	6	h	9	a	3	g	yes
3	An Se-young scored with a drop smash	Area 4	5	j	9	c			yes
10	An Se-young scored with a drop smash	Area 4	6	i	7	c	7	c	yes
9	An Se-young scored with a drop smash	Area 9	2	f	4	h	7	c	yes
3	An Se-young scored with a drop smash	Area 8	5	j	9	a			yes
13	An Se-young scored with a drop smash	Area 6	1	m	6	h	5	c	yes
5	An Se-young scored with a drop smash	Area 1	5	m	8	c			yes
34	An Se-young scored with a drop smash	Area 9	6	h	7	b	2	k	yes
17	An Se-young scored with a drop smash	forced error	2	d	7	b	3	d	yes
4	An Se-young scored with a drop smash	Area 5	1	g	2	k			yes
8	An Se-young scored with a drop smash	Area 4	9	c	2	k	5	c	yes
9	An Se-young scored with a drop smash	Area 5	6	g	2	f	2	k	yes
15	An Se-young scored with a drop smash	Area 6	5	i	7	a	9	c	yes
3	An Se-young scored with a drop smash	Area 4	5	j	9	c			yes
8	An Se-young scored with a drop smash at the net	Area 5	9	a	9	c	3	k	yes
17	An Se-young scored with a drop smash from overhead	Area 4	9	a	4	h	7	c	yes
5	An Se-young scored with a flat backcourt and net point	Area 8	5	j	1	g	1	k	yes
7	An Se-young scored with a flat push smash	Area 2	2	m	6	h	9	c	yes
11	An Se-young scored with a forecourt net kill	Area 8	3	m	2	m	2	k	yes
10	An Se-young scored with a forecourt net kill	Area 5	9	b	1	g	1	k	yes
7	An Se-young scored with a high net shot	Area 1	3	m	1	f	3	g	yes
6	An Se-young scored with a high-quality net shot and smash	Area 8	5	g	2	d	6	c	yes
33	An Se-young scored with a lift shot	Area 9	9	a	5	i	2	m	yes
15	An Se-young scored with a lift shot	Area 3	7	a	4	h	3	m	yes
15	An Se-young scored with a lift shot	Area 7	3	g	9	a	6	i	yes
11	An Se-young scored with a net kill	Area 4	7	b	3	m	3	c	yes
5	An Se-young scored with a net kill	Area 2	5	j	2	g	2	k	yes
14	An Se-young scored with a net kill	Area 5	9	b	2	g	2	k	yes
6	An Se-young scored with a net kill	Area 4	5	j	7	b	9	c	yes
9	An Se-young scored with a net kill	Area 7	3	m	9	c	6	c	yes
13	An Se-young scored with a net kill	straight net kill to Area 6	9	c	1	d	1	k	yes
12	An Se-young scored with a net kill	Area 5	9	a	3	e	1	k	yes
41	An Se-young scored with a net kill	Area 5	7	a	1	g	1	k	yes
40	An Se-young scored with a net kill (control)	Area 5	9	a	1	d	1	k	yes
4	An Se-young scored with a net kill and lift shot	Area 7	7	a	1	f			yes
25	An Se-young scored with a net kill and smash	unforced error	3	e	9	b	2	g	yes
3	An Se-young scored with a net kill and smash at the net	Area 8	5	j	9	a			yes
37	An Se-young scored with a net kill interception	Area 8	8	a	3	e	1	k	yes
10	An Se-young scored with a net kill interception	Area 5	7	a	9	a	2	k	yes
17	An Se-young scored with a net shot	forced error	9	c	7	b	3	d	yes
17	An Se-young scored with a net shot	forced error	9	c	3	e	3	d	yes
6	An Se-young scored with a net shot	Area 2	5	j	6	h	3	d	yes
11	An Se-young scored with a net shot	Area 9	1	m	6	h	7	a	yes
17	An Se-young scored with a net shot	Area 4	3	m	4	h	9	c	yes
15	An Se-young scored with a net shot	Area 1	7	b	3	g	5	h	yes
17	An Se-young scored with a net shot	Area 3	9	b	1	d	9	a	yes
9	An Se-young scored with a net shot	Area 7	5	h	9	c	3	f	yes
40	An Se-young scored with a net shot	Area 3	7	b	9	a	2	g	yes
9	An Se-young scored with a net shot at the net kill	Area 8	8	c	1	g	1	k	yes
12	An Se-young scored with a net smash	Area 3	1	m	7	c	77	c	yes
4	An Se-young scored with a net smash and kill	Area 9	5	m	8	c			yes
10	An Se-young scored with a net smash and lift	Area 6	6	m	9	a	9	c	yes
3	An Se-young scored with a push shot	Area 9	5	j	3	m			yes
12	An Se-young scored with a push shot	Area 9	5	g	9	c	2	d	yes
11	An Se-young scored with a push shot	Area 9	2	d	7	b	3	f	yes
32	An Se-young scored with a push shot	Area 9	6	m	6	c	1	f	yes
24	An Se-young scored with a push shot	Area 4	1	g	1	f	6	c	yes
12	An Se-young scored with a push shot	forced error	3	m	5	h	2	d	yes
11	An Se-young scored with a push shot	Area 1	7	a	8	b	7	b	yes
2	An Se-young scored with a push shot	Area 9	5	j	1	f			yes
9	An Se-young scored with a push shot	Area 9	2	m	8	b	3	f	yes
17	An Se-young scored with a push shot	forced error	3	m	3	g	1	d	yes
6	An Se-young scored with a push smash	Area 8	3	m	5	i	7	c	yes
7	An Se-young scored with a push smash	Area 1	3	m	1	h	7	b	yes
10	An Se-young scored with a push smash	forced error	7	c	5	g	2	d	yes
13	An Se-young scored with a push smash	Area 9	2	f	1	k	3	k	yes
16	An Se-young scored with a push-and-clear	Area 9	3	f	8	c	1	f	yes
22	An Se-young scored with a push-and-clear near the line	Area 7	3	m	9	a	9	h	yes
11	An Se-young scored with a push-and-clear within the line	Area 9	6	a	4	h	7	a	yes
4	An Se-young scored with a quick net shot	Area 1	5	j	3	d			yes
4	An Se-young scored with a quick net smash	forced error	5	j	2	g			yes
5	An Se-young scored with a sliced drop	Area 9	5	j	2	g	9	a	yes
37	An Se-young scored with a sliced drop	Area 9	7	a	9	b	4	f	yes
17	An Se-young scored with a sliced drop shot	Area 1	1	m	5	m	7	b	yes
15	An Se-young scored with a sliced drop shot	Area 1	9	b	1	m	7	b	yes
7	An Se-young scored with a sliced drop shot	Area 1	7	b					yes
12	An Se-young scored with a smash	Area 6	1	m	7	a	7	c	yes
10	An Se-young scored with a smash	Area 2	1	m	6	h	7	c	yes
11	An Se-young scored with a smash	Area 6	9	a	5	i	7	b	yes
4	An Se-young scored with a smash	Area 5	2	e	7	c			yes
7	An Se-young scored with a smash	Area 9	2	m	1	g	7	c	yes
23	An Se-young scored with a smash	Area 5	9	a	6	e	5	c	yes
7	An Se-young scored with a smash	Area 9	2	m	3	g	7	c	yes
11	An Se-young scored with a smash	Area 4	5	a	7	c			yes
9	An Se-young scored with a smash	Area 7	7	a	1	h	4	c	yes
14	An Se-young scored with a smash	Area 9	9	c	9	c	8	c	yes
10	An Se-young scored with a smash	Area 8	8	b	7	b	9	b	yes
6	An Se-young scored with a smash	Area 1	3	m	3	m	7	b	yes
9	An Se-young scored with a smash	Area 9	5	i	1	m	7	a	yes
5	An Se-young scored with a smash	Area 1	1	g	7	b			yes
8	An Se-young scored with a smash	Area 9	3	f	2	f	8	c	yes
16	An Se-young scored with a smash	Area 1	3	g	9	c	8	b	yes
14	An Se-young scored with a smash	Area 9	9	a	9	b	6	c	yes
8	An Se-young scored with a smash	Area 7	2	m	7	c	1	k	yes
18	An Se-young scored with a smash	Area 6	5	h	6	m	9	c	yes
13	An Se-young scored with a smash	Area 6	9	c	1	g	9	c	yes
16	An Se-young scored with a smash	Area 6	7	c	9	b	9	c	yes
6	An Se-young scored with a smash	unforced error	5	j	4	h	5	i	yes
14	An Se-young scored with a smash	Area 5	1	f	6	h	7	c	yes
22	An Se-young scored with a smash and net kill	Area 9	9	c	3	f	2	k	yes
31	An Se-young scored with a smash followed by a net kill	cross-court shot to Area 9	9	b	5	c	2	k	yes
11	An Se-young scored with a smash followed by a net kill	straight smash to Area 7 followed by a cross-court net kill	1	f	7	c	1	k	yes
4	An Se-young scored with a smash followed by a net kill	cross-court shot to Area 9	8	c	3	k			yes
16	An Se-young scored with a smash followed by net kill	Area 1	7	b	9	c	3	g	yes
17	An Se-young scored with a smash followed by net kill	Area 9	2	m	9	c	1	f	yes
10	An Se-young scored with a soft drop net kill	Area 7	2	m	8	b	3	k	yes
23	An Se-young scored with a variable-speed net shot	Area 6	1	m	4	i	5	k	yes
11	An Se-young scored with a variable-speed smash	Area 9	1	m	3	e	5	c	yes
5	An Se-young scored with an overhead drop smash	Area 6	5	j	1	m	9	c	yes
6	An Se-young's backcourt clear point	Area 9	9	a	3	m	7	a	yes
6	An Se-young's backcourt sliced drop shot point	Area 9	5	j	2	d	3	a	yes
25	An Se-young's block against a smash failed to clear the net	Area 6	7	a	3	m	6	h	no
8	An Se-young's block error	unforced error	5	i	7	a	6	h	no
7	An Se-young's block shot error	unforced error	9	a	9	b	5	g	no
11	An Se-young's clear point	Area 9	9	b	7	b	7	a	yes
30	An Se-young's clear shot went out	unforced error	3	e	1	m	9	a	no
9	An Se-young's clear went out	unforced error	9	a	1	d	8	a	no
4	An Se-young's clear went out	unforced error	5	j	7	a			no
10	An Se-young's clear went out	unforced error	8	c	1	m	9	a	no
21	An Se-young's clear went out	unforced error	7	a	3	m	7	a	no
6	An Se-young's clear went out	unforced error	5	j	4	h	9	a	no
11	An Se-young's clear went out	unforced error	7	b	7	b	9	a	no
29	An Se-young's clear went out	unforced error	6	m	5	h	7	a	no
29	An Se-young's controlled net kill point	Area 6	9	b	7	a	3	k	yes
52	An Se-young's cross-court drive error	unforced error	9	a	7	b	7	i	no
6	An Se-young's cross-court drop point	Area 7	9	c	7	b	9	b	yes
5	An Se-young's cross-court net shot error	unforced error	2	e	9	a	2	e	no
27	An Se-young's cross-court net shot error	unforced error	7	b	2	g	3	e	no
13	An Se-young's cross-court net shot went out	unforced error	9	b	7	b	1	e	no
15	An Se-young's cross-court point	Area 1	3	m	4	d	1	e	yes
43	An Se-young's defensive drop shot failed to clear the net	forced error	7	a	7	a	7	b	no
6	An Se-young's defensive drop shot hit the net	unforced error	5	j	9	a	7	b	no
8	An Se-young's defensive drop shot to Area 15	unforced error	5	i	7	b	9	c	no
20	An Se-young's direct smash point	Area 4	9	b	3	d	6	c	yes
6	An Se-young's drive shot caused a block error	unforced error	5	j	4	h	5	i	yes
6	An Se-young's drive shot hit the net	unforced error	1	b	5	h	5	i	no
19	An Se-young's drive shot went out	unforced error	1	f	7	a	7	a	no
5	An Se-young's drive shot went out	unforced error	5	j	2	f	4	i	no
16	An Se-young's drive shot went out	forced error	9	c	2	g	9	a	no
20	An Se-young's drive shot went out	unforced error	7	c	3	m	7	b	no
4	An Se-young's drive shot went out	unforced error	5	h	9	a			no
2	An Se-young's drive shot went out	unforced error	9	a					no
10	An Se-young's drive shot went out	unforced error	8	a	7	a	9	a	no
3	An Se-young's drop shot error	unforced error	5	j	8	b			no
6	An Se-young's drop shot error	unforced error	2	m	3	m	7	b	no
6	An Se-young's drop shot error	unforced error	8	b	2	m	7	b	no
8	An Se-young's drop shot error	unforced error	6	h	3	e	9	b	no
20	An Se-young's drop shot error	unforced error	8	b	3	e	8	b	no
8	An Se-young's drop shot error	unforced error	3	f	8	b	9	b	no
18	An Se-young's drop shot error	unforced error	9	a	7	b	7	b	no
14	An Se-young's drop shot error	unforced error	2	f	2	m	9	a	no
2	An Se-young's drop shot hit the net	unforced error	9	b					no
9	An Se-young's drop shot hit the net	unforced error	7	c	1	m	7	b	no
20	An Se-young's drop shot hit the net	unforced error	2	f	3	f	8	b	no
17	An Se-young's drop shot point	Area 4	9	a	6	h	9	b	yes
9	An Se-young's drop shot point	Area 1	3	e	1	m	9	b	yes
6	An Se-young's drop shot point	Area 3	9	b	2	g	8	b	yes
20	An Se-young's drop shot went out	unforced error	8	a	3	g	7	b	no
31	An Se-young's drop smash error	unforced error	6	h	3	m	7	c	no
7	An Se-young's drop smash error	unforced error	1	m	9	b	8	c	no
3	An Se-young's drop smash error	unforced error	5	j	8	c			no
6	An Se-young's drop smash point	Area 6	6	i	9	b	9	c	yes
13	An Se-young's drop smash went out	unforced error	4	h	1	m	9	c	no
9	An Se-young's drop smash went out	unforced error	9	a	2	g	9	c	no
5	An Se-young's drop smash went out	unforced error	5	j	1	m	7	c	no
8	An Se-young's drop smash went out	unforced error	3	f	4	h	9	c	no
3	An Se-young's drop smash went out	unforced error	5	j	9	c			no
7	An Se-young's drop smash went out	unforced error	4	h	1	m	9	c	no
26	An Se-young's drop smash went out	unforced error	6	m	7	a	9	b	no
5	An Se-young's error	forced error	5	j	5	h	5	m	no
6	An Se-young's fast smash counter caused Ma error	Area 8	5	m	6	h	9	c	yes
11	An Se-young's forehand defensive error	unforced error	2	m	7	b	7	a	no
3	An Se-young's lift error	forced error	1	m					no
16	An Se-young's lift error	unforced error	3	m	9	b	3	m	no
2	An Se-young's lift error	unforced error	2	m					no
7	An Se-young's lift error	unforced error	9	a	1	m	1	m	no
3	An Se-young's lift error	unforced error	5	j	1	m			no
2	An Se-young's lift error	unforced error	1	m					no
2	An Se-young's lift error	unforced error	3	m					no
16	An Se-young's lift error	unforced error	3	e	9	a	1	m	no
14	An Se-young's lift shot caused Chen to make a net shot error	Area 4	7	c	4	c	5	k	yes
5	An Se-young's lift shot error	forced error	5	j	3	g	3	m	no
29	An Se-young's lift shot point	Area 7	9	c	7	b	3	m	yes
5	An Se-young's lift shot went out	unforced error	1	m	2	m			no
10	An Se-young's lift shot went out	unforced error	1	m	7	b	1	m	no
11	An Se-young's lift shot went out	forced error	9	b	9	a	1	d	no
4	An Se-young's lift shot went out	unforced error	8	b	4	m			no
2	An Se-young's lift shot went out	unforced error	3	m					no
7	An Se-young's lift shot went out	unforced error	3	m	3	m	3	m	no
3	An Se-young's lift shot went out	unforced error	5	j	2	m			no
3	An Se-young's lift shot went out	unforced error	7	b	3	m	1	m	no
8	An Se-young's lift shot went out	unforced error	6	h	2	g	2	m	no
3	An Se-young's lift shot went out	unforced error	5	j	1	m			no
7	An Se-young's lift shot went out	unforced error	8	c	1	e	3	m	no
16	An Se-young's lift shot went out	unforced error	3	m	7	b	2	m	no
9	An Se-young's lift shot went out	forced error	1	g	3	d	3	m	no
7	An Se-young's lift shot went out	unforced error	9	a	1	g	1	m	no
6	An Se-young's lift shot went out	unforced error	6	h	7	a	9	a	no
17	An Se-young's net drop error	unforced error	1	e	8	b	3	g	no
2	An Se-young's net drop error	unforced error	5	j	2	g			no
3	An Se-young's net drop error	forced error	4	i	1	m			no
10	An Se-young's net drop error	unforced error	8	b	4	m			no
23	An Se-young's net drop error	forced error	1	m	9	a	1	m	no
9	An Se-young's net drop error	Area 1	1	f	9	b	1	m	no
2	An Se-young's net drop error	unforced error	2	g					no
8	An Se-young's net drop error	unforced error	1	g	7	c	1	g	no
21	An Se-young's net drop error	unforced error	1	m	9	a	1	g	no
36	An Se-young's net drop error	unforced error	7	a	3	m	1	g	no
12	An Se-young's net drop went out	unforced error	6	h	9	a	1	g	no
45	An Se-young's net kill at the net point	Area 8	9	a	3	d	2	k	yes
14	An Se-young's net kill error	unforced error	9	c	2	f	9	a	no
19	An Se-young's net kill hit the net	unforced error	1	g	7	c	2	k	no
12	An Se-young's net kill point	Area 2	6	e	3	d	3	k	yes
11	An Se-young's net kill point	Area 8	7	a	1	g	1	k	yes
7	An Se-young's net kill point	Area 4	7	a	3	e			yes
12	An Se-young's net kill went out	unforced error	4	h	1	e	5	k	no
6	An Se-young's net kill went out	forced error	9	c	2	g	2	k	no
7	An Se-young's net kill went out	unforced error	5	i	7	b	2	k	no
11	An Se-young's net kill went out	unforced error							no
12	An Se-young's net shot and smash point	Area 9	8	b	5	i	5	i	yes
12	An Se-young's net shot error	forced error	3	e	5	i	2	g	no
17	An Se-young's net shot error	forced error	6	h	7	b	1	d	no
8	An Se-young's net shot error	unforced error	5	h	7	c	1	g	no
16	An Se-young's net shot error	unforced error	3	m	9	b	3	d	no
18	An Se-young's net shot hit the net	unforced error	9	b	3	m	3	m	no
8	An Se-young's net shot hit the net	unforced error	7	a	7	b	1	g	no
15	An Se-young's net shot hit the net	unforced error	1	m	9	b	3	g	no
19	An Se-young's net shot hit the net	unforced error	9	a	8	b	1	g	no
10	An Se-young's net shot hit the net	forced error	2	m	6	h	1	g	no
17	An Se-young's net shot point	Area 8	3	m	7	h	1	m	no
12	An Se-young's net shot point	Area 1	5	i	3	m	9	b	yes
9	An Se-young's net smash point at the net	forced error	4	m	5	i	3	f	yes
42	An Se-young's proactive drop shot error	unforced error	1	e	9	a	7	b	no
16	An Se-young's push shot and drop caused an error	Area 6	6	h	3	m	5	c	yes
20	An Se-young's push shot error	unforced error	9	c	3	g	5	m	no
6	An Se-young's push shot error	unforced error	1	g	8	b	3	f	no
10	An Se-young's push shot error	unforced error	7	c	3	f	3	f	no
18	An Se-young's push shot error	unforced error	1	m	9	c	3	f	no
16	An Se-young's push shot error	unforced error	3	m	8	c	3	f	no
21	An Se-young's push shot error	unforced error	3	f	4	h	2	d	no
5	An Se-young's push shot went out	unforced error	5	g	7	b	3	f	no
9	An Se-young's push shot went out	unforced error	5	i	5	h			no
8	An Se-young's push shot went out	unforced error	6	h	9	b	3	f	no
12	An Se-young's push shot went out	unforced error	3	e	4	h	3	e	no
10	An Se-young's push shot went out	unforced error	9	b	3	e	1	f	no
4	An Se-young's push shot went out	unforced error	8	a	5	f			no
5	An Se-young's push shot went out	unforced error	5	j	2	m	6	m	no
6	An Se-young's push shot went out	unforced error	8	c	2	f	1	f	no
6	An Se-young's push-and-clear went out	unforced error	8	b	3	f	3	f	no
9	An Se-young's push-and-smash point	Area 7	3	m	4	h	9	c	yes
1	An Se-young's service error	unforced error	5	j					no
1	An Se-young's service error	unforced error	5	j					no
14	An Se-young's sliced drop error	unforced error	7	b	7	a	7	b	no
34	An Se-young's sliced drop point	Area 1	8	a	7	c	7	b	yes
19	An Se-young's sliced drop went out	unforced error	7	b	3	e	7	b	no
31	An Se-young's smash and push shot scored	forced error	3	m	6	h	3	m	yes
5	An Se-young's smash and quick net shot scored	Area 7	5	j	7	c	1	k	yes
13	An Se-young's smash at the net point	Area 9	5	h	7	c	9	k	yes
3	An Se-young's smash error	unforced error	9	c					no
44	An Se-young's smash error	unforced error	1	d	3	g	5	c	no
10	An Se-young's smash followed by consecutive net kills	Area 9	3	m	7	b	3	k	yes
5	An Se-young's smash hit the net	unforced error	5	j	7	b	7	c	no
32	An Se-young's smash point	Area 7	1	m	6	h	7	c	yes
30	An Se-young's smash point	Area 7	4	m	5	h	7	c	yes
19	An Se-young's smash point	Area 6	7	b	3	g	9	c	yes
22	An Se-young's smash point	Area 4	6	i	7	a	7	c	yes
29	An Se-young's smash point led to net success	Area 4	7	b	1	d	9	c	yes
7	An Se-young's smash went out	unforced error	7	a	3	f	9	c	no
8	An Se-young's smash went out	unforced error	7	a	6	h	7	c	no
14	An Se-young's smash went out	unforced error	7	c	9	b	7	c	no
17	An Se-young's soft drop error	unforced error	4	h	7	a	7	b	no
29	Chen Yufei's defensive smash went out	unforced error	9	a	3	m	1	g	yes
5	Chen Yufei scored with a net shot	forced error	9	b	9	b	3	g	no
9	Chen Yufei scored with a net shot	Area 8	7	c	5	h	2	d	no
37	Chen Yufei scored with a net shot	forced error	3	g	7	b	3	m	no
11	Chen Yufei scored with a net kill	Area 9	1	g	1	m	9	h	no
3	Chen Yufei scored with a block	Area 7	7	a					no
3	Chen Yufei's block error	unforced error	8	c					yes
24	Chen Yufei's block error	forced error	7	b	7	a	6	e	yes
4	Chen Yufei's block error	forced error	5	j	7	b			yes
11	Chen Yufei's drop smash to the sideline went out	unforced error	7	c	1	m	7	b	yes
6	Chen Yufei's drop smash went out	unforced error	5	j	9	a	7	a	yes
3	Chen Yufei's drop smash went out	unforced error	7	a					yes
23	Chen Yufei's drop smash went out	unforced error	1	e	9	a	1	f	yes
3	Chen Yufei's drop smash went out	unforced error	5	j	7	a			yes
23	Chen Yufei's drop smash went out	unforced error	1	g	9	a	4	h	yes
16	Chen Yufei scored with a drop smash	Area 4	9	a	1	g	7	a	no
3	Chen Yufei scored with a drop smash	Area 4	5	j	5	m			no
7	Chen Yufei scored with a drop smash	Area 6	8	a	6	h	7	a	no
10	Chen Yufei scored with a drop smash	forced error	9	c	1	f	6	h	no
9	Chen Yufei scored with a drop smash	Area 6	1	g	7	b	7	a	no
9	Chen Yufei scored with a drop smash	Area 6	4	g	7	a	6	g	no
9	Chen Yufei scored with a drop smash	Area 3	2	m	6	h	3	g	no
20	Chen Yufei scored with a drop smash	Area 6	9	b	3	m	6	g	no
16	Chen Yufei scored with a drop smash	Area 4	3	m	9	b	1	g	no
11	Chen Yufei scored with a drop smash	Area 7	9	a	5	m	9	a	no
3	Chen Yufei scored with a drop smash	Area 6	7	a					no
22	Chen Yufei scored with a drop smash	Area 9	1	g	9	a	6	g	no
11	Chen Yufei scored with a drop smash	Area 4	3	e	1	m	4	g	no
35	Chen Yufei scored with a drop smash	Area 4	3	d	9	a	9	a	no
12	Chen Yufei scored with a drop smash	Area 4	9	a	6	h	7	a	no
32	Chen Yufei's drop smash at the net	Area 3	1	m	3	m	5	h	no
21	Chen Yufei's drop smash followed by a net kill went out	unforced error	3	e	8	b	7	a	yes
29	Chen Yufei's drop smash error	unforced error	7	b	3	e	9	a	yes
26	Chen Yufei's drop smash error	unforced error	3	g	3	g	3	e	yes
8	Chen Yufei's drop smash hit the net	unforced error	3	m	3	e	3	m	yes
8	Chen Yufei scored with a drop shot	unforced error	7	a	7	b	7	a	yes
13	Chen Yufei's drop shot error	Area 1	7	a	3	g	7	b	no
8	Chen Yufei's drop shot error	unforced error	9	a	7	b	7	a	yes
15	Chen Yufei's drop shot error	unforced error	9	a	9	a	1	g	yes
38	Chen Yufei's drop shot error	unforced error	3	e	7	b	1	m	yes
12	Chen Yufei's drop shot error	forced error	3	d	9	a	3	m	yes
17	Chen Yufei's drop shot hit the net	forced error	3	d	9	a	8	a	yes
6	Chen Yufei's drop shot hit the net	unforced error	5	j	1	m	9	a	yes
14	Chen Yufei scored with a cross-court drop shot	unforced error	1	m	9	b	2	m	yes
12	Chen Yufei scored with a net kill after serve reception	Area 6	5	g	6	b	9	a	no
3	Chen Yufei's service error	Area 5	5	j	6	h			no
1	Chen Yufei's backhand drop shot went out	unforced error							yes
16	Chen Yufei's backhand drop shot error	forced error	7	a	3	g	9	a	yes
25	Chen Yufei's net shot went out	unforced error	4	h	5	h	5	i	yes
2	Chen Yufei scored with a net shot	unforced error	5	j					yes
10	Chen Yufei scored with a net shot	forced error							no
5	Chen Yufei scored with a net kill	forced error	2	d	2	m			no
4	Chen Yufei's net shot lost the point	Area 6	5	m	5	h	4	g	no
5	Chen Yufei's net shot error	unforced error	5	m	3	g			yes
4	Chen Yufei's net shot error	unforced error	5	j	4	b			yes
5	Chen Yufei's net shot error	unforced error	9	a	4	h			yes
2	Chen Yufei's net shot error	unforced error	5	j					yes
27	Chen Yufei's net shot error	unforced error	7	a	9	a	9	b	yes
8	Chen Yufei scored with a net shot followed by a kill	unforced error	1	m	1	m	3	m	yes
8	Chen Yufei's clear went out	Area 5	7	a	9	c	1	g	no
13	Chen Yufei's clear went out	unforced error	9	a	6	h	9	a	yes
18	Chen Yufei's clear went out	unforced error	3	m	7	b	7	a	yes
19	Chen Yufei's clear went out	unforced error	7	b	1	g	2	g	yes
5	Chen Yufei's clear went out	unforced error	7	a	1	e			yes
3	Chen Yufei's clear went out	unforced error	2	f					yes
4	Chen Yufei's clear went out	unforced error	5	j	1	m			yes
48	Chen Yufei's clear went out	unforced error	9	a	3	m	7	a	yes
16	Chen Yufei's clear scored	unforced error	7	b	9	b	9	a	yes
13	Chen Yufei's clear shot went out	unforced error	7	c	2	g	3	m	yes
7	Chen Yufei's clear shot went out	Area 7	9	a	2	g	2	m	no
15	Chen Yufei's cross-court net shot went out	unforced error	5	h	1	m	7	a	yes
21	Chen Yufei scored with a cross-court net shot	unforced error	3	m	1	m	7	b	yes
17	Chen Yufei scored with a cross-court net shot	forced error	7	a	9	b	3	g	yes
35	Chen Yufei's cross-court net shot error	Area 1	3	m	4	g	3	g	no
8	Chen Yufei's cross-court net shot error	forced error	8	b	3	m	6	g	no
16	Chen Yufei scored with a rolling net shot	unforced error	6	h	6	m	4	h	yes
14	Chen Yufei's transitional drop shot error	forced error	9	a	9	c	3	d	yes
3	Chen Yufei's backcourt clear went out	Area 3	3	m					no
12	Chen Yufei scored with a cross-court net shot after serve	unforced error	7	b	9	c	1	f	yes
36	Chen Yufei scored with a cross-court shot after serve	unforced error	8	a	3	m	7	b	yes
2	Chen Yufei's service reception error	Area 1	5	j					no
32	Chen Yufei's service reception error	Area 3	1	g	5	h	5	h	no
2	Chen Yufei's service return hit the net	unforced error	5	j	1	e			yes
2	Chen Yufei scored with a defensive net shot after a smash	unforced error	5	j					yes
2	Chen Yufei scored with a net shot after blocking a smash	unforced error	5	j					yes
14	Chen Yufei's backcourt drop shot error	Area 3	9	a	3	g	7	b	no
15	Chen Yufei's backcourt clear went out	Area 6	9	c	1	g	9	b	no
12	Chen Yufei's backcourt clear went out	unforced error	9	b	3	g	3	k	yes
18	Chen Yufei scored with a controlled backcourt drop shot	unforced error	3	m	1	h	9	a	yes
13	Chen Yufei's drop shot followed by a kill	unforced error	4	h	9	a	7	a	yes
14	Chen Yufei scored with a sliced drop shot	forced error	1	d	1	m	5	h	no
20	Chen Yufei scored with a sliced drop shot	Area 7	9	c	7	a	1	g	no
8	Chen Yufei scored with a sliced drop shot after a drop smash	Area 1	6	e	7	a			no
20	Chen Yufei's sliced smash went out	Area 1	3	m	1	h	9	a	no
22	Chen Yufei's sliced smash went out	Area 6	7	a	3	m	4	g	no
23	Chen Yufei scored with a sliced smash	unforced error	9	b	3	m	6	i	yes
8	Chen Yufei scored with a drive shot	unforced error	9	a	1	g	3	m	yes
4	Chen Yufei scored with a drive shot	Area 4	5	j	1	m			no
12	Chen Yufei scored with a drive shot	Area 7	9	a	7	b	9	c	no
6	Chen Yufei scored with a drive shot	forced error	8	b	5	i	5	i	no
14	Chen Yufei scored with a drive smash	Area 7	4	i	5	i	1	k	no
32	Chen Yufei's drive shot error	Area 8	2	f	4	i	5	i	no
35	Chen Yufei's drive shot went out	Area 4	5	i	6	m	4	h	no
3	Chen Yufei's drive shot went out	unforced error	1	g					yes
7	Chen Yufei's drive shot went out	forced error	8	c	5	k	6	c	yes
23	Chen Yufei scored with a drive shot after a drop smash	unforced error	7	b	9	a	1	d	yes
7	Chen Yufei's drive shot went out	unforced error	1	g	1	g	1	m	yes
16	Chen Yufei's drive shot went out	Area 9	7	b	3	m	7	a	no
9	Chen Yufei's drive shot error	unforced error	4	m	9	b	2	m	yes
20	Chen Yufei's drive shot error	unforced error	9	b	7	b	9	a	yes
19	Chen Yufei scored with a net kill	forced error	5	m	3	g	7	a	yes
21	Chen Yufei scored with a net kill	unforced error	3	e	7	a	7	b	yes
15	Chen Yufei scored with a net kill	Area 7	3	m	1	m	6	g	no
11	Chen Yufei scored with a net kill	Area 1	7	b	1	g	1	g	no
8	Chen Yufei scored with a net kill	Area 7	9	a	7	a	9	b	no
4	Chen Yufei scored with a net kill	Area 8	5	j	3	g			no
7	Chen Yufei scored with a net kill	Area 9	9	b	2	d	7	a	no
16	Chen Yufei scored with a net kill	Area 6	8	a	3	k	6	h	no
5	Chen Yufei scored with a net kill	Area 5	6	j	3	e	1	m	no
15	Chen Yufei scored with a net kill	Area 4	7	b	4	h	1	m	no
41	Chen Yufei scored with a net kill	Area 7	3	m	7	a	6	h	no
21	Chen Yufei scored with a net kill	Area 8	9	b	1	m	6	h	no
9	Chen Yufei's net kill hit the net	unforced error	1	g	7	a	4	h	yes
14	Chen Yufei scored with a quick net shot	Area 3	5	a	8	c	1	e	no
33	Chen Yufei scored with a net shot followed by a kill	Area 3	1	g	9	b	3	g	no
15	Chen Yufei's quick net shot error	unforced error	3	g	9	a	9	b	yes
7	Chen Yufei scored with an aggressive smash	Area 6	5	h	3	m	6	g	no
7	Chen Yufei scored with a net interception	Area 3	7	a	7	b	3	m	no
19	Chen Yufei scored with a net kill and push	Area 5	9	a	7	b	3	g	no
4	Chen Yufei scored with a net kill smash	Area 9	5	j	3	m			no
17	Chen Yufei's smash to the sideline went out	unforced error	7	b	1	g	1	m	yes
27	Chen Yufei scored with a smash to the backhand side followed by a net kill	Area 9	6	h	9	a	6	h	no
22	Chen Yufei's smash went out	unforced error	9	a	7	b	2	m	yes
9	Chen Yufei's smash went out	unforced error	3	g	3	m	9	h	yes
15	Chen Yufei's smash went out	unforced error	3	m	4	h	5	m	yes
16	Chen Yufei's smash went out	unforced error	4	g	1	m	7	a	yes
19	Chen Yufei's smash went out	unforced error	1	m	9	b	3	m	yes
5	Chen Yufei's smash went out	unforced error	9	b	3	m			yes
5	Chen Yufei's smash went out	unforced error	9	c	1	m			yes
7	Chen Yufei's smash went out	unforced error	7	c	2	h	3	m	yes
5	Chen Yufei's smash went out	unforced error	2	e	9	a			yes
31	Chen Yufei's smash went out	unforced error	9	b	3	g	7	a	yes
26	Chen Yufei scored with a smash	Area 6	3	m	9	a	6	h	no
9	Chen Yufei scored with a smash	Area 9	3	g	3	m	9	h	no
17	Chen Yufei scored with a smash	Area 6	4	h	9	a	6	h	no
5	Chen Yufei scored with a smash	Area 6	3	m	9	a	6	h	no
7	Chen Yufei scored with a smash	Area 4	7	a	9	b	3	m	no
11	Chen Yufei scored with a smash	Area 6	7	a	6	i	6	h	no
8	Chen Yufei scored with a smash	Area 4	2	g	7	b	3	m	no
18	Chen Yufei scored with a smash	Area 9	7	b	1	m	9	h	no
5	Chen Yufei scored with a smash	Area 7	7	b	6	m	7	h	no
9	Chen Yufei scored with a smash	Area 8	5	g	1	d	1	d	no
20	Chen Yufei scored with a smash	Area 7	7	a	3	g	3	m	no
4	Chen Yufei scored with a smash	Area 6	5	j	1	d	1	k	no
5	Chen Yufei scored with a smash	Area 4	5	j	3	m	1	b	no
4	Chen Yufei scored with a smash	Area 4	5	j	9	a			no
4	Chen Yufei scored with a smash	Area 6	5	j	6	i			no
20	Chen Yufei scored with a smash	forced error	3	f	7	c	1	g	no
5	Chen Yufei scored with a smash	Area 5	5	j	2	m	5	g	no
38	Chen Yufei scored with a smash	Area 4	9	a	6	h	3	m	no
13	Chen Yufei scored with a smash	Area 9	1	g	1	m	6	g	no
6	Chen Yufei scored with a smash	Area 8	1	m	6	h	5	g	no
13	Chen Yufei scored with a smash	Area 4	1	g	9	a	4	g	no
4	Chen Yufei's smash hit the net	Area 4	5	j	1	m			no
13	Chen Yufei's smash error	Area 9	9	b	3	m	6	g	no
54	Chen Yufei's smash error	Area 6	7	a	7	a	1	f	no
6	Chen Yufei's smash error	Area 8	2	g	3	m	5	h	no
10	Chen Yufei's smash error	Area 5	3	m	3	g	3	m	no
13	Chen Yufei's smash hit the net	unforced error	9	a	4	h	7	a	yes
9	Chen Yufei's smash hit the net	unforced error	5	b	3	g	9	a	yes
18	Chen Yufei scored with a cross-court net kill	unforced error	4	h	7	b	3	m	yes
9	Chen Yufei scored with a smash followed by a net kill	unforced error	5	h	3	m	9	a	yes
11	Chen Yufei's smash followed by a net kill	unforced error	7	a	3	m	7	a	yes
4	Chen Yufei's smash followed by a net kill went out	unforced error	5	j	1	f			yes
6	Chen Yufei scored with a smash followed by a net kill	unforced error	5	j	6	h	2	m	yes
12	Chen Yufei scored with a smash followed by a net kill	Area 1	5	a	6	h	1	h	no
8	Chen Yufei scored with a smash followed by a net kill	Area 5	3	m	6	h	5	h	no
45	Chen Yufei scored with a smash followed by a net kill	Area 7	1	g	1	m	6	h	no
17	Chen Yufei scored with a smash followed by a net kill	unforced error	6	h	3	m	4	h	yes
11	Chen Yufei scored with a smash followed by a net kill	Area 1	2	m	6	h	9	a	no
8	Chen Yufei scored with a smash followed by a net kill	Area 9	7	a	9	h	9	b	no
16	Chen Yufei scored with a smash followed by a net kill	Area 3	1	e	6	h	4	h	no
20	Chen Yufei scored with a smash followed by a net kill	Area 9	6	g	9	a	4	h	no
8	Chen Yufei's smash followed by a net kill error	Area 4	2	m	4	h	1	g	no
12	Chen Yufei's smash followed by a net kill error	Area 6	3	g	3	m	4	g	no
21	Chen Yufei's smash followed by a net kill hit the net	Area 2	9	a	1	m	5	h	no
19	Chen Yufei scored with a push shot after a smash	Area 6	3	e	1	m	9	a	no
16	Chen Yufei scored with a push shot after a smash	Area 6	1	m	1	m	6	h	no
7	Chen Yufei scored with a cross-court smash	Area 6	3	g	8	c	1	k	yes
31	Chen Yufei scored with a cross-court smash	unforced error	7	a	1	f	9	b	yes
23	Chen Yufei's lift shot went out	unforced error	7	b	3	m	1	m	yes
5	Chen Yufei's lift shot went out	unforced error	2	m	4	h			yes
22	Chen Yufei's lift shot went out	Area 7	1	g	9	a	6	h	no
10	Chen Yufei's lift shot went out	Area 9	2	g	7	a	4	h	no
4	Chen Yufei's lift shot went out	Area 4	5	g	9	a			no
16	Chen Yufei's lift shot went out	Area 5	7	b	7	b	1	m	no
34	Chen Yufei's lift shot went out	unforced error	3	m	7	b	8	b	yes
15	Chen Yufei's lift shot went out	unforced error	1	m	7	b	7	b	yes
15	Chen Yufei's lift shot went out	unforced error	3	m	8	a	1	g	yes
10	Chen Yufei scored with a lift shot	unforced error	6	i	9	b	7	b	yes
27	Chen Yufei scored with a lift shot	forced error	3	e	9	b	3	d	yes
33	Chen Yufei's lift shot error	unforced error	3	g	9	b	7	b	yes
2	Chen Yufei's lift shot error	unforced error	5	j					yes
4	Chen Yufei's lift shot error	unforced error	5	j	7	a			yes
16	Chen Yufei's overhead drop smash went out	unforced error	1	m	7	a	1	m	yes
2	Chen Yufei scored with an overhead smash	Area 9	5	j					no
4	Chen Yufei's overhead cross-court smash went out	unforced error	5	j	7	a			no
27	Chen Yufei's push shot went out	unforced error	7	a	6	h	7	a	yes
9	Chen Yufei's push shot went out	unforced error	2	f	8	c	1	k	yes
2	Chen Yufei's push shot went out	unforced error	5	j					yes
18	Chen Yufei scored with a push shot	unforced error	9	b	9	b	9	a	yes
32	Chen Yufei scored with a push shot	Area 4	1	m	7	a	4	h	no
31	Chen Yufei scored with a push shot	unforced error	9	a	9	c	1	m	yes
20	Chen Yufei's push shot hit the net	forced error	2	g	8	b	1	g	yes
6	Chen Yufei scored with a lift shot after a push	unforced error	5	j	6	h	5	g	yes
12	Chen Yufei scored with a push shot followed by a drop smash	unforced error	4	h	3	m	4	h	yes
6	Chen Yufei scored with a push shot	Area 7	5	j	9	a	4	h	no
18	Chen Yufei scored with a net shot	Area 7	1	g	7	a	6	g	no
3	Chen Yufei scored with a net kill at the forecourt	forced error	5	j	5	f			no
11	Chen Yufei scored with a smash	unforced error	1	g	9	c	1	g	yes
12	Chen Yufei scored with a powerful smash	Area 7	4	h	7	a	1	g	no
6	Chen Yufei scored with a powerful smash	Area 6	5	j	1	d	9	a	no
4	Chen Yufei's proactive drop shot went out	Area 5	5	j	5	f	5	g	no
3	Chen Yufei's proactive net shot error	Area 1	9	b					no
24	Chen Yufei's proactive smash went out	forced error	7	a	9	b	5	h	no
35	Chen Yufei's proactive smash error	Area 4	7	b	1	m	6	b	no
20	Chen Yufei's proactive net lift shot error	Area 7	1	m	4	g	7	a	no
35	Chen Yufei scored with a net kill and block	Area 5	9	a	3	e	1	m	no
26	Chen Yufei scored with a quick drop smash	unforced error	9	a	1	e	3	e	yes
8	Chen Yufei scored with an overhead drop smash	forced error	7	b	7	c	2	g	yes
35	Chen Yufei scored with a push shot	unforced error	9	a	1	m	9	b	yes
4	Chen Yufei scored with a push shot followed by a drop smash	unforced error	5	j	3	m			yes
18	Chen Yufei scored with a drive shot	unforced error	7	a	3	g	3	g	yes
11	Chen Yufei scored with a push smash	Area 5	6	h	7	b	1	g	no
13	Chen Yufei scored with a quick flat drop smash	Area 4	3	m	9	b	7	a	no
4	Chen Yufei scored with an overhead drop smash	Area 4	5	j	7	a			no
6	Chen Yufei scored with a push shot interception	Area 8	2	m	3	f			no
5	Chen Yufei scored with a push drop smash	Area 6	7	b	4	f			no
17	Chen Yufei scored with a flat push drive	Area 9	3	m	9	b	7	i	yes
6	Chen Yufei's push and smash	Area 6	7	c	4	f	1	f	no
4	Chen Yufei scored with a push smash interception	Area 4	3	m					no
23	Tai Tzu-ying scored with a drive shot	Area 7	2	m	9	b	5	i	no
10	Tai Tzu-ying scored with a net shot and kill	Area 8	9	b	2	m	2	m	no
4	Tai Tzu-ying scored with a net shot and kill	Area 3	5	j	1	e			no
12	Tai Tzu-ying's net shot went out	forced error	1	m	7	a	3	e	yes
8	Tai Tzu-ying scored with a block	Area 1	9	a	1	m	9	a	no
7	Tai Tzu-ying's drop shot went out	unforced error	2	g	9	b	1	m	yes
5	Tai Tzu-ying scored with a drop smash	Area 4	4	h	3	m			no
7	Tai Tzu-ying scored with a drop smash	Area 3	2	e	9	h	1	m	no
14	Tai Tzu-ying scored with a drop shot	Area 1	3	m	7	a	8	b	no
20	Tai Tzu-ying scored with a drop shot	Area 6	3	e	1	m	9	a	no
10	Tai Tzu-ying scored with a drop shot	Area 3	6	h	9	a	6	i	no
9	Tai Tzu-ying scored with a drop shot	unforced error	1	m	7	a	1	m	no
11	Tai Tzu-ying scored with a drop shot	Area 3	3	e	6	i	9	b	no
6	Tai Tzu-ying scored with a drop shot	Area 1	1	e	3	m			no
17	Tai Tzu-ying scored with a drop shot	Area 1	8	a	3	m	3	m	no
8	Tai Tzu-ying scored with a drop shot	Area 1	4	i	1	m	1	e	no
11	Tai Tzu-ying's drop shot error	unforced error	7	a	7	a	6	i	yes
29	Tai Tzu-ying's drop shot error	unforced error	1	m	9	a	9	b	yes
12	Tai Tzu-ying's drop shot error	unforced error	3	m	6	i	9	a	yes
3	Tai Tzu-ying's backhand smash went out	unforced error	1	d					yes
4	Tai Tzu-ying's net shot failed	forced error	2	g					yes
5	Tai Tzu-ying's net shot went out	unforced error	3	g	7	b			yes
6	Tai Tzu-ying scored with a net shot	forced error	5	h	6	h	1	m	no
7	Tai Tzu-ying scored with a net shot and kill	forced error	5	h	8	b	1	m	no
17	Tai Tzu-ying's net shot error	unforced error	4	h	7	b	9	b	yes
2	Tai Tzu-ying's net shot error	unforced error	5	j					yes
13	Tai Tzu-ying's net shot hit the net	unforced error	1	e	9	a	7	g	yes
6	Tai Tzu-ying's net shot hit the net	unforced error	5	j	9	a	4	i	yes
24	Tai Tzu-ying scored with a clear	Area 9	7	b	9	a	1	m	no
7	Tai Tzu-ying's clear shot went out	unforced error	2	d	9	b	1	m	yes
5	Tai Tzu-ying's clear shot went out	unforced error	6	h	2	m			yes
8	Tai Tzu-ying's clear shot went out	unforced error	5	h	1	m	3	m	yes
6	Tai Tzu-ying's clear shot error	unforced error	5	j	2	m	7	b	yes
7	Tai Tzu-ying's clear shot error	unforced error	1	m	6	i	3	m	yes
5	Tai Tzu-ying's clear shot error	unforced error	1	e	3	e			yes
10	Tai Tzu-ying's clear shot error	unforced error	1	g	7	b	3	m	yes
5	Tai Tzu-ying's clear shot error	unforced error	1	e	6	i			yes
4	Tai Tzu-ying's clear shot error	unforced error	5	j	6	h			yes
4	Tai Tzu-ying scored with a cross-court shot	Area 1	5	j	4	k			no
13	Tai Tzu-ying scored with a cross-court shot	Area 6	9	b	1	m	1	m	no
16	Tai Tzu-ying's cross-court shot error	unforced error	1	m	9	b	3	m	yes
6	Tai Tzu-ying's cross-court shot error	unforced error	5	j	1	e	4	h	yes
24	Tai Tzu-ying's cross-court shot error (forced)	forced error	9	c	3	m	1	m	yes
5	Tai Tzu-ying scored with a sliced smash	Area 6	5	j	1	m			no
6	Tai Tzu-ying's drive shot went out	unforced error	5	j	7	b	9	a	yes
15	Tai Tzu-ying scored with a drive shot	Area 9	9	b	3	m	7	b	no
3	Tai Tzu-ying's drive shot error	unforced error	8	a					yes
6	Tai Tzu-ying's drive shot error	unforced error	5	j	9	c	1	e	yes
5	Tai Tzu-ying's net kill went out	forced error	5	j	2	f	1	f	yes
5	Tai Tzu-ying scored with a net kill	Area 8	4	h	6	h			no
9	Tai Tzu-ying scored with a net kill	Area 5	6	i	2	m	6	i	no
4	Tai Tzu-ying scored with a net kill	Area 1	5	j	2	m			no
3	Tai Tzu-ying's net kill error	unforced error	1	f					yes
15	Tai Tzu-ying's net kill error	forced error	1	f	3	m	6	h	yes
10	Tai Tzu-ying scored with an interception	unforced error	1	f	5	h	1	g	no
42	Tai Tzu-ying's smash went out	unforced error	1	m	9	a	7	a	yes
12	Tai Tzu-ying's smash went out	unforced error	8	c	1	m	1	m	yes
8	Tai Tzu-ying's smash went out	unforced error	8	b	8	b	1	m	yes
3	Tai Tzu-ying's smash went out	unforced error	2	m					yes
19	Tai Tzu-ying's smash went out	unforced error	9	a	3	m	3	m	yes
13	Tai Tzu-ying's smash went out	unforced error	2	f	9	b	9	c	yes
12	Tai Tzu-ying's smash went out	unforced error	3	m	3	e	9	a	yes
24	Tai Tzu-ying scored with a smash	Area 9	4	h	4	i	5	i	no
10	Tai Tzu-ying scored with a smash	Area 4	6	i	5	i	3	m	no
4	Tai Tzu-ying scored with a smash	Area 6	5	j	4	k			no
11	Tai Tzu-ying scored with a smash	Area 6	5	i	4	i	5	i	no
11	Tai Tzu-ying scored with a smash	Area 6	2	m	1	e	3	m	no
4	Tai Tzu-ying scored with a smash	Area 6	5	j	6	h			no
13	Tai Tzu-ying scored with a smash	Area 9	9	b	1	m	1	m	no
6	Tai Tzu-ying scored with a smash	Area 9	2	g	3	m			no
5	Tai Tzu-ying scored with a smash	Area 7	2	m	3	m			no
3	Tai Tzu-ying scored with a smash	Area 4	3	m					no
27	Tai Tzu-ying scored with a smash	Area 9	5	i	1	m	6	h	no
22	Tai Tzu-ying scored with a smash	Area 6	9	a	3	m	9	a	no
4	Tai Tzu-ying scored with a smash	Area 9	9	b	6	i			no
9	Tai Tzu-ying scored with a smash	Area 5	1	m	2	k	8	b	no
8	Tai Tzu-ying's smash error	unforced error	5	h	8	c	9	c	yes
7	Tai Tzu-ying's smash error	unforced error	2	m	1	f	4	h	yes
10	Tai Tzu-ying's smash error	unforced error	7	a	6	h	1	m	yes
16	Tai Tzu-ying scored with a smash followed by a net kill	Area 4	5	i	3	m	6	i	no
10	Tai Tzu-ying scored with a push after a smash	Area 4	3	m	6	i	3	m	no
19	Tai Tzu-ying's lift shot went out	unforced error	1	e	1	e	1	e	yes
5	Tai Tzu-ying scored with a lift shot	Area 9	1	e	5	h			no
7	Tai Tzu-ying's lift shot error	unforced error	6	h	4	h	9	b	yes
7	Tai Tzu-ying scored with a push and net kill	Area 5	6	h	4	i	5	h	no
3	Tai Tzu-ying scored with a push and net kill	Area 7	4	h					no
22	Tai Tzu-ying's push shot went out	unforced error	1	m	6	i	3	f	yes
6	Tai Tzu-ying's push shot went out	unforced error	5	j	1	m	6	i	yes
11	Tai Tzu-ying scored with a push shot	Area 4	7	a	7	b	3	m	no
5	Tai Tzu-ying scored with a push shot	Area 7	6	h	2	e			no
15	Tai Tzu-ying scored with a push shot	Area 7	8	b	1	e	3	m	no
4	Tai Tzu-ying scored with a push shot	Area 7	5	j	4	i			no
9	Tai Tzu-ying scored with a push shot	Area 9	7	a	6	i	6	h	no
10	Tai Tzu-ying's push shot error	unforced error	1	m	9	a	1	m	yes
8	Tai Tzu-ying's push shot error	unforced error	2	f	7	b	6	i	yes
7	Tai Tzu-ying's push shot error	Area 9	3	m	3	m	3	e	yes
9	Ma Lin's drop shot error	forced error	1	g	7	c	3	f	yes
7	Ma Lin's net shot error	unforced error	2	g	7	b	9	b	yes
8	Ma Lin's net shot to Area 15	unforced error	9	a	4	i	3	g	yes
6	Ma Lin's net shot hit the net	unforced error	5	j	2	g	1	m	yes
21	Ma Lin's cross-court net shot error	unforced error	3	g	1	m	6	h	yes
21	Ma Lin's drive shot went out	unforced error	7	a	1	m	2	m	yes
4	Ma Lin scored with a drive shot	unforced error	5	j	3	e			no
22	Ma Lin scored with a drive and net kill	Area 9	6	a	1	d	7	a	no
7	Ma Lin scored with a flat push	Area 7	9	a	6	h	7	k	no
2	Ma Lin's net kill went out	unforced error	5	j					yes
4	Ma Lin's quick net kill after a smash hit the net	unforced error	5	j	3	m			yes
7	Ma Lin scored with a net interception	Area 5	2	g	7	b	3	g	no
4	Ma Lin scored with a smash followed by a push shot	forced error	7	a	9	h	7	h	no
29	Ma Lin's smash went out	unforced error	8	b	7	b	5	h	yes
26	Ma Lin's smash went out	unforced error	5	h	4	i	1	m	yes
12	Ma Lin's smash went out	unforced error	1	m	4	m	9	a	yes
10	Ma Lin's smash went out	unforced error	8	c	2	g	9	a	yes
4	Ma Lin's smash went out	unforced error	5	j	2	f			yes
3	Ma Lin scored with a smash	Area 9	1	m					no
11	Ma Lin's smash error	unforced error	2	m	6	i	2	m	yes
6	Ma Lin's smash error	unforced error	5	j	3	m	3	f	yes
18	Ma Lin scored with a net shot after a smash	forced error	6	i	6	h	3	m	no
16	Ma Lin scored with a continuous attack after a smash	forced error	2	m	6	h	6	k	no
7	Ma Lin scored with a smash followed by a net kill	Area 6	2	m	9	a	4	m	no
14	Ma Lin scored with a smash followed by a net kill	Area 5	5	h	7	b	9	h	no
13	Ma Lin scored with a smash followed by a net kill	Area 9	1	g	1	d	4	g	no
6	Ma Lin's lift shot went out	unforced error	5	j	7	a	8	b	yes
2	Ma Lin's lift shot went out	unforced error	5	j					yes
6	Ma Lin's push shot went out	unforced error	5	j					yes
6	Ma Lin's push shot went out	unforced error	5	j	1	m	8	b	yes
3	Ma Lin scored with a push smash interception	Area 7	3	m	7	c			no
4	Akane Yamaguchi's drive shot went out	forced error	5	j	3	f			yes
7	Akane Yamaguchi scored with a net shot	forced error	7	b	2	d	2	d	no
4	Akane Yamaguchi's net shot error	unforced error	5	j	2	f			yes
8	Akane Yamaguchi's drop smash error	unforced error	9	b	2	f	9	a	yes
13	Akane Yamaguchi scored with a drop shot	Area 4	1	m	7	c	3	m	no
4	Akane Yamaguchi's drop shot error	unforced error	5	j	3	e			yes
9	Akane Yamaguchi's drop shot error	unforced error	6	i	4	h	3	e	yes
21	Akane Yamaguchi's drop shot error	unforced error	3	g	8	b	2	f	yes
16	Akane Yamaguchi's drop shot hit the net	unforced error	9	b	1	g	9	a	yes
5	Akane Yamaguchi's cross-court shot error	unforced error	7	c	6	i			yes
4	Akane Yamaguchi's net shot failed	unforced error	5	j	3	g			yes
11	Akane Yamaguchi scored with a net shot	Area 1	8	b	1	e	8	c	no
2	Akane Yamaguchi's net shot hit the net	unforced error	5	h					yes
4	Akane Yamaguchi's clear went out	unforced error	5	j	7	a			yes
28	Akane Yamaguchi scored with a clear	Area 8	9	c	1	d	3	m	no
3	Akane Yamaguchi's cross-court net shot error	forced error	1	d					yes
2	Akane Yamaguchi's service return went out	unforced error	5	j					yes
5	Akane Yamaguchi's block error after a smash return	forced error	1	m	4	h	1	f	yes
15	Akane Yamaguchi scored with a quick cross-court net shot	Area 3	7	b	9	a	4	h	no
20	Akane Yamaguchi's drive shot hit the net	unforced error	2	g	8	b	3	m	yes
7	Akane Yamaguchi's drive shot went out	unforced error	2	g	6	i	3	e	yes
14	Akane Yamaguchi's drive shot went out	unforced error	5	i	6	h	3	m	yes
35	Akane Yamaguchi's drive shot went out	unforced error	7	h	1	m	3	m	yes
3	Akane Yamaguchi's drive shot went out	unforced error	2	m					yes
15	Akane Yamaguchi's drive shot went out	unforced error	3	g	8	b	1	m	yes
5	Akane Yamaguchi scored with a drive shot	Area 7	1	e	5	h			no
11	Akane Yamaguchi scored with a drive shot	Area 7	3	h	5	h	4	h	no
13	Akane Yamaguchi scored with a drive shot	unforced error	3	m	3	e	4	h	no
24	Akane Yamaguchi's drive smash went out	unforced error	9	c	6	h	3	m	yes
6	Akane Yamaguchi scored with a net kill	Area 1	2	m	9	h	1	m	no
11	Akane Yamaguchi scored with a net kill	Area 7	9	a	1	g	4	h	no
6	Akane Yamaguchi scored with a net kill	Area 9	5	j	3	m	5	h	no
12	Akane Yamaguchi scored with a net kill	Area 8	2	m	6	m	5	h	no
11	Akane Yamaguchi scored with a net kill	Area 7	7	c	5	f	2	g	no
9	Akane Yamaguchi scored with a net kill	Area 5	6	m	5	h	5	h	no
6	Akane Yamaguchi's net kill hit the net	unforced error	5	j	9	a	6	i	yes
12	Akane Yamaguchi's quick net shot error	unforced error	3	m	3	e	5	h	yes
2	Akane Yamaguchi's aggressive shot went out	unforced error	5	j					yes
14	Akane Yamaguchi's cross-court net shot error	unforced error	1	f	1	g	8	b	yes
22	Akane Yamaguchi's smash went out	unforced error	3	e	1	e	1	e	yes
4	Akane Yamaguchi scored with a smash	Area 6	5	j	3	m			no
4	Akane Yamaguchi scored with a smash	Area 4	5	k	2	m			no
13	Akane Yamaguchi scored with a smash	Area 4	3	e	4	h	1	m	no
11	Akane Yamaguchi scored with a smash	Area 6	1	g	4	h	4	h	no
19	Akane Yamaguchi scored with a smash	Area 1	1	m					no
21	Akane Yamaguchi scored with a smash	Area 1	9	a	9	a	4	h	no
4	Akane Yamaguchi scored with a smash	Area 4	5	j	3	m			no
34	Akane Yamaguchi scored with a smash	Area 7	3	m	1	m	7	a	no
5	Akane Yamaguchi scored with a smash	Area 4	5	j	1	g			no
3	Akane Yamaguchi's smash error	unforced error	7	b					yes
5	Akane Yamaguchi scored with a cross-court net kill after a smash	Area 3	5	j	7	h			no
14	Akane Yamaguchi's cross-court net kill error after a smash	unforced error	4	i	4	i	3	m	yes
13	Akane Yamaguchi scored with a net interception	Area 2	6	i	5	i	5	i	no
2	Akane Yamaguchi's error	unforced error	5	j					yes
10	Akane Yamaguchi's error	unforced error	3	m	3	m	3	e	yes
2	Akane Yamaguchi's lift shot went out	unforced error	5	j					yes
2	Akane Yamaguchi's lift shot went out	unforced error	5	j					yes
6	Akane Yamaguchi's lift shot went out	unforced error	5	j	9	b	2	d	yes
12	Akane Yamaguchi scored with a lift shot	unforced error	1	g	9	a	6	i	no
11	Akane Yamaguchi's lift shot error	unforced error	9	b	9	b	3	g	yes
3	Akane Yamaguchi's push shot went out	forced error	5	j	2	g			yes
10	Akane Yamaguchi's push shot went out	unforced error	1	f	3	m	6	h	yes
6	Akane Yamaguchi's push shot went out	unforced error	5	j	3	m	3	m	yes
14	Akane Yamaguchi's push shot went out	unforced error	3	m	3	e	7	b	yes
12	Akane Yamaguchi's push shot went out	unforced error	2	f	1	f	4	h	yes
5	Akane Yamaguchi scored with a push shot	Area 7	9	b	3	m			no
5	Akane Yamaguchi's push shot error	unforced error	2	e	6	h			yes
2	Akane Yamaguchi's push shot error	unforced error	5	j					yes
2	Akane Yamaguchi's push shot error	unforced error	5	j					yes
22	Akane Yamaguchi's cross-court net shot went out	unforced error	2	g	2	m	1	g	yes
8	Akane Yamaguchi scored with a cross-court drop shot	Area 3	5	i	9	b	6	i	no
